# Supplementary material for: Electronic Nicotine Delivery Systems Use and Periodontal Health—Findings from the Population Assessment of Tobacco and Health Study
Source: Healthcare (Basel). 2023 Dec 21;12(1):25. doi: 10.3390/healthcare12010025 (PMC10779217; doi:10.3390/healthcare12010025)
Supplement: Supplementary file 1 [file healthcare-12-00025-s001.zip]

Archive with 1 entries (1 files):
- healthcare-2750571-supplementary.pdf
